# Supplementary material for: New distribution records for the rare genus Afrotremex Pasteels (Siricidae: Hymenoptera) and provision of interactive Lucid identification keys to species
Source: Biodivers Data J. 2015 Nov 23;(3):e7160. doi: 10.3897/BDJ.3.e7160 (PMC4678809; doi:10.3897/BDJ.3.e7160)
Supplement: XML Treatment for Afrotremex violaceus [file BDJ.3.e7160-treatment1.xml]

<!DOCTYPE tp:taxon-treatment
  PUBLIC "-//TaxonX//DTD Taxonomic Treatment Publishing DTD v0 20100105//EN" "tax-treatment-NSO.dtd">
<tp:taxon-treatment xmlns:tp="http://www.plazi.org/taxpub"><tp:treatment-meta><mixed-citation publication-type="journal"><person-group><name><surname>van Noort</surname><given-names>Simon</given-names></name><name><surname>Goulet</surname><given-names>Henri</given-names></name></person-group><article-title>New distribution records for the rare genus <italic><tp:taxon-name><tp:taxon-name-part taxon-name-part-type="genus">Afrotremex</tp:taxon-name-part></tp:taxon-name></italic> Pasteels (<tp:taxon-name><tp:taxon-name-part taxon-name-part-type="family">Siricidae</tp:taxon-name-part></tp:taxon-name>: <tp:taxon-name><tp:taxon-name-part taxon-name-part-type="order">Hymenoptera</tp:taxon-name-part></tp:taxon-name>) and provision of interactive Lucid identification keys to species</article-title><source>Biodivers Data J</source><day>23</day><month>11</month><year>2015</year><volume>2015</volume><issue>3</issue><pub-id pub-id-type="doi">10.3897/BDJ.3.e7160</pub-id></mixed-citation></tp:treatment-meta><tp:nomenclature><tp:taxon-name><tp:taxon-name-part taxon-name-part-type="genus">Afrotremex</tp:taxon-name-part> <tp:taxon-name-part taxon-name-part-type="species">violaceus</tp:taxon-name-part></tp:taxon-name><tp:taxon-authority>Pasteels, 1951</tp:taxon-authority></tp:nomenclature><tp:treatment-sec sec-type="materials"><title>Materials</title><list list-type="alpha-lower" list-content="occurrences"><list-item><p><bold>Type status:</bold> <named-content xmlns:xlink="http://www.w3.org/1999/xlink" content-type="dwc:typeStatus" xlink:type="simple">Paratype</named-content>. <bold>Occurrence:</bold> recordedBy: <named-content xmlns:xlink="http://www.w3.org/1999/xlink" content-type="dwc:recordedBy" xlink:type="simple">Rev. P. Van Eyen</named-content>; individualCount: <named-content xmlns:xlink="http://www.w3.org/1999/xlink" content-type="dwc:individualCount" xlink:type="simple">1</named-content>; sex: <named-content xmlns:xlink="http://www.w3.org/1999/xlink" content-type="dwc:sex" xlink:type="simple">female</named-content>; lifeStage: <named-content xmlns:xlink="http://www.w3.org/1999/xlink" content-type="dwc:lifeStage" xlink:type="simple">adult</named-content>; preparations: <named-content xmlns:xlink="http://www.w3.org/1999/xlink" content-type="dwc:preparations" xlink:type="simple">pinned</named-content>; disposition: <named-content xmlns:xlink="http://www.w3.org/1999/xlink" content-type="dwc:disposition" xlink:type="simple">damaged</named-content>; <bold>Taxon:</bold> scientificName: <named-content xmlns:xlink="http://www.w3.org/1999/xlink" content-type="dwc:scientificName" xlink:type="simple"><italic><tp:taxon-name><tp:taxon-name-part taxon-name-part-type="genus">Afrotremex</tp:taxon-name-part> <tp:taxon-name-part taxon-name-part-type="species">violaceus</tp:taxon-name-part></tp:taxon-name></italic> Pasteels, 1951</named-content>; kingdom: <named-content xmlns:xlink="http://www.w3.org/1999/xlink" content-type="dwc:kingdom" xlink:type="simple"><tp:taxon-name><tp:taxon-name-part taxon-name-part-type="kingdom">Animalia</tp:taxon-name-part></tp:taxon-name></named-content>; phylum: <named-content xmlns:xlink="http://www.w3.org/1999/xlink" content-type="dwc:phylum" xlink:type="simple"><tp:taxon-name><tp:taxon-name-part taxon-name-part-type="phylum">Arthropoda</tp:taxon-name-part></tp:taxon-name></named-content>; class: <named-content xmlns:xlink="http://www.w3.org/1999/xlink" content-type="dwc:class" xlink:type="simple"><tp:taxon-name><tp:taxon-name-part taxon-name-part-type="class">Insecta</tp:taxon-name-part></tp:taxon-name></named-content>; order: <named-content xmlns:xlink="http://www.w3.org/1999/xlink" content-type="dwc:order" xlink:type="simple"><tp:taxon-name><tp:taxon-name-part taxon-name-part-type="order">Hymenoptera</tp:taxon-name-part></tp:taxon-name></named-content>; family: <named-content xmlns:xlink="http://www.w3.org/1999/xlink" content-type="dwc:family" xlink:type="simple"><tp:taxon-name><tp:taxon-name-part taxon-name-part-type="family">Siricidae</tp:taxon-name-part></tp:taxon-name></named-content>; genus: <named-content xmlns:xlink="http://www.w3.org/1999/xlink" content-type="dwc:genus" xlink:type="simple"><tp:taxon-name><tp:taxon-name-part taxon-name-part-type="genus">Afrotremex</tp:taxon-name-part></tp:taxon-name></named-content>; specificEpithet: <named-content xmlns:xlink="http://www.w3.org/1999/xlink" content-type="dwc:specificEpithet" xlink:type="simple"><italic><tp:taxon-name><tp:taxon-name-part taxon-name-part-type="species">violaceus</tp:taxon-name-part></tp:taxon-name></italic></named-content>; scientificNameAuthorship: <named-content xmlns:xlink="http://www.w3.org/1999/xlink" content-type="dwc:scientificNameAuthorship" xlink:type="simple">Pasteels, 1951</named-content>; taxonomicStatus: <named-content xmlns:xlink="http://www.w3.org/1999/xlink" content-type="dwc:taxonomicStatus" xlink:type="simple">valid</named-content>; <bold>Location:</bold> country: <named-content xmlns:xlink="http://www.w3.org/1999/xlink" content-type="dwc:country" xlink:type="simple">Democratic Republic of Congo</named-content>; locality: <named-content xmlns:xlink="http://www.w3.org/1999/xlink" content-type="dwc:locality" xlink:type="simple">Mayidi</named-content>; verbatimLocality: <named-content xmlns:xlink="http://www.w3.org/1999/xlink" content-type="dwc:verbatimLocality" xlink:type="simple">Mayidi</named-content>; <bold>Identification:</bold> identifiedBy: <named-content xmlns:xlink="http://www.w3.org/1999/xlink" content-type="dwc:identifiedBy" xlink:type="simple">J. Pasteels; Henri Goulet</named-content>; dateIdentified: <named-content xmlns:xlink="http://www.w3.org/1999/xlink" content-type="dwc:dateIdentified" xlink:type="simple">1951; 2015</named-content>; <bold>Event:</bold> eventDate: <named-content xmlns:xlink="http://www.w3.org/1999/xlink" content-type="dwc:eventDate" xlink:type="simple">1942</named-content>; year: <named-content xmlns:xlink="http://www.w3.org/1999/xlink" content-type="dwc:year" xlink:type="simple">1942</named-content>; verbatimEventDate: <named-content xmlns:xlink="http://www.w3.org/1999/xlink" content-type="dwc:verbatimEventDate" xlink:type="simple">1942</named-content>; <bold>Record Level:</bold> modified: <named-content xmlns:xlink="http://www.w3.org/1999/xlink" content-type="dwc:modified" xlink:type="simple">10/17/2015</named-content>; language: <named-content xmlns:xlink="http://www.w3.org/1999/xlink" content-type="dwc:language" xlink:type="simple">en</named-content>; collectionID: <named-content xmlns:xlink="http://www.w3.org/1999/xlink" content-type="dwc:collectionID" xlink:type="simple">BMNH</named-content>; institutionCode: <named-content xmlns:xlink="http://www.w3.org/1999/xlink" content-type="dwc:institutionCode" xlink:type="simple">BMNH</named-content>; basisOfRecord: <named-content xmlns:xlink="http://www.w3.org/1999/xlink" content-type="dwc:basisOfRecord" xlink:type="simple">PreservedSpecimen</named-content></p></list-item></list></tp:treatment-sec><tp:treatment-sec sec-type="Description"><title>Description</title><p>See <xref ref-type="bibr" rid="B1606619">Goulet 2014</xref>. Photographs of the additional paratype female are provided in Figs <xref ref-type="fig" rid="F2161864">1</xref>, <xref ref-type="fig" rid="F2168862">2</xref>.</p></tp:treatment-sec><tp:treatment-sec sec-type="Distribution"><title>Distribution</title><p>Democratic Republic of Congo</p></tp:treatment-sec><tp:treatment-sec sec-type="Biology"><title>Biology</title><p>Unknown.</p></tp:treatment-sec><tp:treatment-sec><!--Section generated to contain objects referenced in tp:taxon-treatment.--><fig-group id="F2161864" position="float" orientation="portrait"><caption><p><italic><tp:taxon-name><tp:taxon-name-part taxon-name-part-type="genus">Afrotremex</tp:taxon-name-part> <tp:taxon-name-part taxon-name-part-type="species">violaceus</tp:taxon-name-part></tp:taxon-name></italic>. Paratype female (BMNH).</p></caption><fig id="F2161869" position="float" orientation="portrait"><label>Figure 1a.</label><caption><p>habitus, dorsal view.</p></caption><graphic xmlns:xlink="http://www.w3.org/1999/xlink" xlink:href="biodiversity_data_journal-3-e7160-g001_a.jpg" xlink:type="simple" position="float" orientation="portrait" id="oo_63882.jpg"/></fig><fig id="F2161870" position="float" orientation="portrait"><label>Figure 1b.</label><caption><p>habitus, lateral view.</p></caption><graphic xmlns:xlink="http://www.w3.org/1999/xlink" xlink:href="biodiversity_data_journal-3-e7160-g001_b.jpg" xlink:type="simple" position="float" orientation="portrait" id="oo_63883.jpg"/></fig><fig id="F2161871" position="float" orientation="portrait"><label>Figure 1c.</label><caption><p>head, antenna anterior view.</p></caption><graphic xmlns:xlink="http://www.w3.org/1999/xlink" xlink:href="biodiversity_data_journal-3-e7160-g001_c.jpg" xlink:type="simple" position="float" orientation="portrait" id="oo_63884.jpg"/></fig><fig id="F2161872" position="float" orientation="portrait"><label>Figure 1d.</label><caption><p>head, anterior view.</p></caption><graphic xmlns:xlink="http://www.w3.org/1999/xlink" xlink:href="biodiversity_data_journal-3-e7160-g001_d.jpg" xlink:type="simple" position="float" orientation="portrait" id="oo_63885.jpg"/></fig><fig id="F2161873" position="float" orientation="portrait"><label>Figure 1e.</label><caption><p>head, thorax, dorsal view.</p></caption><graphic xmlns:xlink="http://www.w3.org/1999/xlink" xlink:href="biodiversity_data_journal-3-e7160-g001_e.jpg" xlink:type="simple" position="float" orientation="portrait" id="oo_63886.jpg"/></fig><fig id="F2161874" position="float" orientation="portrait"><label>Figure 1f.</label><caption><p>head, thorax, lateral view.</p></caption><graphic xmlns:xlink="http://www.w3.org/1999/xlink" xlink:href="biodiversity_data_journal-3-e7160-g001_f.jpg" xlink:type="simple" position="float" orientation="portrait" id="oo_63887.jpg"/></fig></fig-group><fig-group id="F2168862" position="float" orientation="portrait"><caption><p><italic><tp:taxon-name><tp:taxon-name-part taxon-name-part-type="genus">Afrotremex</tp:taxon-name-part> <tp:taxon-name-part taxon-name-part-type="species">violaceus</tp:taxon-name-part></tp:taxon-name></italic>, paratype female (BMNH).</p></caption><fig id="F2168867" position="float" orientation="portrait"><label>Figure 2a.</label><caption><p>abdomen, dorsal view.</p></caption><graphic xmlns:xlink="http://www.w3.org/1999/xlink" xlink:href="biodiversity_data_journal-3-e7160-g002_a.jpg" xlink:type="simple" position="float" orientation="portrait" id="oo_63938.jpg"/></fig><fig id="F2168868" position="float" orientation="portrait"><label>Figure 2b.</label><caption><p>abdomen, lateral view.</p></caption><graphic xmlns:xlink="http://www.w3.org/1999/xlink" xlink:href="biodiversity_data_journal-3-e7160-g002_b.jpg" xlink:type="simple" position="float" orientation="portrait" id="oo_63939.jpg"/></fig><fig id="F2168869" position="float" orientation="portrait"><label>Figure 2c.</label><caption><p>terminal abdominal segments, dorsal view.</p></caption><graphic xmlns:xlink="http://www.w3.org/1999/xlink" xlink:href="biodiversity_data_journal-3-e7160-g002_c.jpg" xlink:type="simple" position="float" orientation="portrait" id="oo_63940.jpg"/></fig><fig id="F2168870" position="float" orientation="portrait"><label>Figure 2d.</label><caption><p>terminal abdominal segments, lateral view.</p></caption><graphic xmlns:xlink="http://www.w3.org/1999/xlink" xlink:href="biodiversity_data_journal-3-e7160-g002_d.jpg" xlink:type="simple" position="float" orientation="portrait" id="oo_63941.jpg"/></fig><fig id="F2168871" position="float" orientation="portrait"><label>Figure 2e.</label><caption><p>forewing and hind wing, dorsal view.</p></caption><graphic xmlns:xlink="http://www.w3.org/1999/xlink" xlink:href="biodiversity_data_journal-3-e7160-g002_e.jpg" xlink:type="simple" position="float" orientation="portrait" id="oo_63942.jpg"/></fig><fig id="F2168872" position="float" orientation="portrait"><label>Figure 2f.</label><caption><p>specimen data labels.</p></caption><graphic xmlns:xlink="http://www.w3.org/1999/xlink" xlink:href="biodiversity_data_journal-3-e7160-g002_f.jpg" xlink:type="simple" position="float" orientation="portrait" id="oo_65657.jpg"/></fig></fig-group></tp:treatment-sec><ref-list><ref id="B1606619"><element-citation xmlns:xlink="http://www.w3.org/1999/xlink" publication-type="article" xlink:type="simple"><person-group person-group-type="author"><name name-style="western"><surname>Goulet</surname><given-names>Henri</given-names></name></person-group><year>2014</year><article-title>Revision of the African horntail genus <italic><tp:taxon-name><tp:taxon-name-part taxon-name-part-type="genus">Afrotremex</tp:taxon-name-part></tp:taxon-name></italic> (<tp:taxon-name><tp:taxon-name-part taxon-name-part-type="order">Hymenoptera</tp:taxon-name-part></tp:taxon-name>: <tp:taxon-name><tp:taxon-name-part taxon-name-part-type="family">Siricidae</tp:taxon-name-part></tp:taxon-name>)</article-title><source>Zootaxa</source><volume>3795</volume><issue>3</issue><fpage>201</fpage><uri xlink:type="simple">http://dx.doi.org/10.11646/zootaxa.3795.3.1</uri><pub-id pub-id-type="doi">10.11646/zootaxa.3795.3.1</pub-id></element-citation></ref></ref-list></tp:taxon-treatment>
