# Supplementary material for: New distribution records for the rare genus Afrotremex Pasteels (Siricidae: Hymenoptera) and provision of interactive Lucid identification keys to species
Source: Biodivers Data J. 2015 Nov 23;(3):e7160. doi: 10.3897/BDJ.3.e7160 (PMC4678809; doi:10.3897/BDJ.3.e7160)
Supplement: XML Treatment for Afrotremex opacus [file BDJ.3.e7160-treatment5.xml]

<!DOCTYPE tp:taxon-treatment
  PUBLIC "-//TaxonX//DTD Taxonomic Treatment Publishing DTD v0 20100105//EN" "tax-treatment-NSO.dtd">
<tp:taxon-treatment xmlns:tp="http://www.plazi.org/taxpub"><tp:treatment-meta><mixed-citation publication-type="journal"><person-group><name><surname>van Noort</surname><given-names>Simon</given-names></name><name><surname>Goulet</surname><given-names>Henri</given-names></name></person-group><article-title>New distribution records for the rare genus <italic><tp:taxon-name><tp:taxon-name-part taxon-name-part-type="genus">Afrotremex</tp:taxon-name-part></tp:taxon-name></italic> Pasteels (<tp:taxon-name><tp:taxon-name-part taxon-name-part-type="family">Siricidae</tp:taxon-name-part></tp:taxon-name>: <tp:taxon-name><tp:taxon-name-part taxon-name-part-type="order">Hymenoptera</tp:taxon-name-part></tp:taxon-name>) and provision of interactive Lucid identification keys to species</article-title><source>Biodivers Data J</source><day>23</day><month>11</month><year>2015</year><volume>2015</volume><issue>3</issue><pub-id pub-id-type="doi">10.3897/BDJ.3.e7160</pub-id></mixed-citation></tp:treatment-meta><tp:nomenclature><tp:taxon-name><tp:taxon-name-part taxon-name-part-type="genus">Afrotremex</tp:taxon-name-part> <tp:taxon-name-part taxon-name-part-type="species">opacus</tp:taxon-name-part><object-id xmlns:xlink="http://www.w3.org/1999/xlink" xlink:type="simple" object-id-type="Other URL">http://www.waspweb.org/Siricoidea/Siricidae/Afrotremex/Afrotremex_opacus.htm</object-id></tp:taxon-name><tp:taxon-authority>Goulet, 2014</tp:taxon-authority></tp:nomenclature><tp:treatment-sec sec-type="Distribution"><title>Distribution</title><p>Democratic Republic of Congo</p></tp:treatment-sec></tp:taxon-treatment>
